# Supplementary material for: Research priorities for liver glycogen storage disease: An international priority setting partnership with the James Lind Alliance
Source: J Inherit Metab Dis. 2019 Nov 13;43(2):279–89. doi: 10.1002/jimd.12178 (PMC7079148; doi:10.1002/jimd.12178)
Supplement: Supplementary file 4 — File S4. Out‐of‐scope questions [file JIMD-43-279-s004.xlsx]

## Sheet: Out-of-scope Questions
Question ID	Original Questions	Category	Reason out-of-scope
7.1	In which countries is there good GSD treatments for us to travel to?	Health services	Not researchable
9.1	Carohydratintake	Treatment	too general
10.1	How far along is gene therapy in making it to human trials for GSD 1a?	Treatment	Timeline
11.1	Frequent hypoglycemia	Treatment	too general
19.1	Lack of consensus on diet	Treatment	Statement
23.1	Long term prognosis	Prognosis	Too general
34.1	Why is GSD support so limited in South Africa?	Social care	Not researchable
36.1	Liver function and medications I have to take?	Treatment	Statement
39.1	Maintain blood sugars levels	Self-management / Treatment	Not a liver GSD
44.1	Wondering about a help line with there's a need for adjustments to cornstarch or glycosade.	Treatment	Statement
48.1	preventing medical mistakes when in the hosptial for ohter illnesses.	Treatment	Statement
51.1	Grams of cornstarch	Treatment	too general
53.1	I don’t know why my sons liver is not getting smaller	Treatment / Prognosis	Not generalizable
55.1	How well is research being funded?	Health services	Not researchable
56.1	Why Medicare doesn’t recognize Glycosade as a medication?	Social care	Not researchable
58.1	I hear a lot of conflicting advice about exercise, why ?	Treatment / Social care	Unclear
61.1	prescription coverage of supplies	Health services	Not researchable
63.1	my son also has diabetes he is 47 do others/special consideration	Treatment	Not generalizable
65.1	How close are we to gene replacement therapy for GSD Ia?	Treatment	Timeline
73.1	why has the diet changed? (less carbs, more proteins)	Treatment	Not generalizable
75.1	To what extent can the liver recover?	Prognosis	Unclear
79.1	Concern: management-a doctor who understands gsd 7	Education	Not a liver GSD
81.1	Will a cure be accessible in the next ten years?	Treatment	Timeline
89.1	How long does it take for the liver to go down?	Prognosis	Unclear
93.1	When will the cure for GSD 1a be ready?	Treatment	Timeline
98.1	Which is the optimal diet for GSDIII patients? Lots of fat or no fat?	Treatment	Unclear
106.1	When will my child's type have gene therapy?	Treatment	Timeline
107.1	To know more about what has happened since 1984 when my son was borned.	Education	Unclear
114.1	What type of research is being done to help type 1 50 or older patients	Prognosis	Too General
119.1	poor nutrition with so much cornstarch	Treatment	Unclear
122.1	would like to have GMDI practice guidelines	Treatment	Statement
126.1	When the replacement thereapy will be ready.	Treatment	Timeline
131.1	What is the best diet for GSD III	Treatment	Too General
133.1	We have too little knowledge about the disease and proper guidance about diet.	Education	Statement
137.1	How many people with GSD have received transplants	Prognosis	Not researchable
138.1	Are sugar free protein bars an adequate snack?	Treatment	Not researchable
139.1	Over night bloodshagar readings	Self-management / Treatment	Too General
140.1	Insurance approval issues due to rarity of disease	Health services	Not researchable
146.1	diet managment	Treatment	Too General
147.1	Diagnosis	Diagnosis	Too General
150.1	The lack of knowledge and care in New Zealand	Treatment	Statement
151.1	hypoglycemia	Prevention	Too General
154.1	Don't completely understand it or the treatment	Treatment	Unclear
160.1	Why are there not more doctors knowledgeable about gsd?	Social care	Not researchable
174.1	adult GSD patients	Prognosis	Too General
177.1	how important are the food you eat daily?	Treatment / Self-management	Not researchable
178.1	Future treatment options?	Treatment	Timeline
181.1	quality of life	Social care	Too General
182.1	How to make progress in gene therapy	Treatment	Too General
186.1	How to avoid liver failure	Prevention	Unclear
187.1	How is the changs for genterapi.	Treatment	Unclear
190.1	Concern: Arrogant and ignorant doctors who think they know everything about GSD.	Social care / Education	Too General
191.1	Can't you tak in special consideration to construct a blodsugar meserer	Treatment	Unclear
192.1	Prognosis iof gsd 9	Prognosis	Too General
199.1	Is there any new progress of treating GSD Type1?	Treatment	Too General
211.1	Life expectancy	Prognosis	Statement
212.1	Whats the long term complications	Prognosis	Too General
214.1	What are the latest developments on gene therapy?	Treatment	Too General
216.1	Managing diet, how much, how little etc	Treatment	Too General
218.1	When will I have a lab diagnosis for suspected type 9?	Diagnosis	Timeline
228.1	Neutropenia is big problem for patients with GSD type 1b. What are the specialists expecting to do?	Treatment	Too General
229.1	Most doctors don't take it seriously	Education	Too general
231.1	What is the right food for eating	Self-management / Treatment	Too general
240.1	When can we expect type zero to start gene therapy?	Treatment	Timeline
241.1	What is good for them to eat?	Self-management / Treatment	Too General
243.1	Long term effects	Prognosis	Too general
244.1	Why are some innovations like the use of glycosade or ucan revealed only to a select group of people rather than announced in a transparent manner?	Health services	Not researchable
248.1	Progress on new treatments or movement towards a cure is too slow	Education	Statement
250.1	my biggest concern with my son is with triglycerides and cholesterol, because he is a teenager and does not obey	Self-management / Social care	Statement
255.1	How can I be aware my child needs a dose change?	Self-management	Not generalizable
257.1	How soon is the human trials starting	Education	Timeline
259.1	Concerned about the fact that management is very limited to few health care professionals.	Education	Statement
272.1	What is a way I can stop eating sugar so often?	Treatment / Self-management	Unclear
274.1	I have had trouble with endocrinologists who don't understand GSD and how to effectively treat it.	Education	Statement
278.1	Educate gsd personnel that there is a difference between mutations; no enzyme activity is severe!	Diagnosis	Statement
282.1	How is gene therapy going and when will it become general treatment for those types it has been tested in?	Treatment	Timeline
285.1	Will it be life long?	Education	Unclear
287.1	insurance coverage of necessary equipment such as glucometer strips and protein	Health services	Not researchable
292.1	elgibility for gene therapy trials	Social care	Not researchable
293.1	What about my other children	Diagnosis	Not generalizable
298.1	General knowledge among healthcare professionals is sorely lacking.	Education	Statement
311.1	Stature	Prognosis	Statement
315.1	Some Doctors are not open minded to learn from other centers that have successful patient labs, and good metabolic control.	Education	Statement
320.1	Can GSD have a cure?	Treatment	Too General
322.1	More research on myopathy please.	Prognosis	Statement
323.1	Is too much emphasis put on one type of liver gsd at the expense of the others? Unintentionally of course.	Health services	Not researchable
327.1	centralized care	Health services	Unclear
328.1	Diagnostic issues	Diagnosis	Unclear
331.1	Can there be more attention drawn to it?	Education / Health services	Unclear
332.1	Improving dietary therapies	Treatment	Too General
336.1	Lack of knowledge from medical professionals who are not familiar with GSD or its protocols	Education	Statement
337.1	How to make the liver smaller?	Treatment	Unclear
343.1	When will gene therapy (for GSD1A) be available?	Treatment	Timeline
362.1	What is the most appropriate dietetic therapy?	Treatment	Too General
365.1	long term prognosis	Prognosis	Too general
367.1	When will Glycosade potentially be available for children under the age of 5?	Treatment	Timeline
370.1	We need easier treatment than what we have now	Treatment	Statement
371.1	Best diet / cornstarch regimen, how to improve dietary therapy?	Treatment	Too general
374.1	accurate and easy to use sugar content of foods is often hard to find	Self-management	Statement
376.1	Poor quality of life	Prognosis	Too general
378.1	Why is there such disparity between the way physicians treat the disesae?	Education	Not researchable
379.1	What can we do to increase collaboration among the centers around the world	Education	Not researchable
382.1	Is the guidelines in the care of pts. with Liver GSD being followed by healthcare professionals ?	Education	Not researchable
383.1	Is it treatable ? Medication ?	Treatment	Too general
400.1	What can we do to spare the liver and keep it healthy as long as possible?	Treatment	Unclear
402.1	long term consequences	Prognosis	Statement
403.1	We need better tools for monitoring	Self-management / Treatment	Too General
410.1	We are worried about the eating habits of our son. He does not eat many varied products, he does not eat dinner and he heaves/throws up quickly	Self-management / Treatment	Not generalizable
426.1	Quality of life	Prognosis	Statement
428.1	Which diet is most optimal and achievable?	Treatment / Self-management	Too General
432.1	Dietary related questions for everyday problems.	Treatment	Too general
436.1	Longterm prognosis	Prognosis	Too general
446.1	Is GSD curable	Treatment	Too general
451.1	Will there be gene therapy for glycogenose type 1 in humans in the near future?	Treatment	Timeline
456.1	When and how well will gene therapy be feasible?	Treatment	Timeline
462.1	low blood sugar	Treatment	Too general
468.1	What is the right diet?	Treatment	Too general
470.1	How does pregnancy work?	Prognosis	Too general
473.1	When will gene therapy be accessible to all and how will it be financed?	Treatment	Timeline
474.1	That type 9 continues to be regarded as generally mild and not in need of further treatment	Treatment	Statement
475.1	Late effects, secondary diseases	Prognosis	Unclear
476.1	How do I get a continuous blood glucose meter?	Health services	Not researchable
476,1 - b	Are there international/national guidelines for the treatment of GSD type 1?	Treatment	Not researchable
476,1-c	In which hospitals are there any experiences with the treatment?	Treatment	Not researchable
477.1	How do I get a continuous blood glucose meter?	Treatment	Not researchable
480.1	Time management/spontaneity	Self-management	Unclear
483.1	Provision of specialist physicians	Health services / Education	Unclear
488.1	How does glycogenosis develop after puberty?	Diagnosis / Prognosis	Unclear
489.1	When can gene therapy be applied?	Treatment	Timeline
493.1	protein intake	Treatment	Too general
494.1	Which is the leading therapy for GSD type 3?	Treatment	Too general
501.1	Adult care in special clinics	Health services	Not researchable
502.1	Is the gene therapy for the ketotic types also coming?	Treatment	Timeline
505.1	Long-term trend in nutritional solutions	Treatment	Unclear
506.1	Why seem so many doctors and hospitals in Germany to be unaware of latest scientific results on the management of the (milder) ketotic types? Many patients seem to get very outdated recommendations.	Education	Not researchable
509.1	How far is gene therapy for 1b?	Treatment	Timeline
511.1	Where can I find a doctor who knows about my disease?	Health services	Not researchable
512.1	Optimal state-of-the-art treatment strategy?	Treatment	Too general
519.1	Is there a cure?	Treatment	Too general
520.1	When do health insurance companies understand the core of the disease and its problems?	Health services	Statement
525.1	Long-term glucose measurements	Treatment	Unclear
529.1	Adenoma	Prognosis	Too general
531.1	Dietary management (protein-rich - ketogenic...)	Treatment	Statement
533.1	Life expectancy	Prognosis	Too general
547.1	Points to watch for in adolescence	Prognosis	Unclear
552.1	Can the liversize be reduced?	Treatment	Unclear
555.1	Are there enough professionals trained to manage this disease?	Health services	Not researchable
562.1	The adenomas	Prognosis	Too general
565.1	Is genetherapy for type 1b real?	Treatment	Not researchable
568.1	How to adjust cornstarch	Treatment	Too general
572.1	Specific food brands such as yogurt that can eat in Mexico	Treatment	Not researchable
574.1	The lesions caused in the liver are permanent or reversible?	Prognosis	Unclear
576.1	Impact of growth in GSD?	Prognosis	Unclear
577.1	Allowed medication?	Treatment	Not researchable
579.1	How to approach the nutritional treatment in the pediatric patient with GSD	Treatment	Too general
581.1	About feeding that can vary	Treatment	Unclear
582.1	About the exact count of carbohydrate	Self-management / Treatment	Unclear
583.1	What is allowed in prtein food	Self-management / Treatment	Unclear
586.1	Is the consumption of salt harmful?	Self-management / Treatment	Not a liver GSD
590.1	We are parents of a child with GSD. Is there any way to prevent pregnancy with GSD?	Prognosis	Not generalizable
593.1	Feeding	Treatment	Too general
594.1	Is it possible to improve the treatment?	Treatment	Too general
597.1	What are the long-term complications?	Prognosis	Too general
598.1	Why does either the foot or a hand and sometimes the tummy hurt?	Prognosis	Unclear
599.1	Diet planification	Treatment / Health services	Unclear
600.1	Treatments that improve daily life	Treatment	Too general
604.1	Food brands that can consume	Treatment	Unclear
606.1	What foods should they consume, (vegetables, grains, etc.)	Treatment	Too general
607.1	I would like to know about advances in gene therapy	Treatment	Too general
619.1	Possible help for daily life	Health services	Not researchable
620.1	How to deal with emotions	Social care	Unclear
621.1	What I have to know?	Education	Unclear
624.1	Diet to follow	Treatment	Too general
625.1	If their labs are fine, should I add more cornstarch and proteins? Can I feel relax with their diet if their height, weight and activity are ok?	Treatment	Not generalizable
630.1	Food recipes GSD friendly	Self-management	Not researchable
631.1	Nutrition	Treatment	Too general
632.1	Easy information and care	Health services	Not researchable
633.1	How to take care a GSD3 kid?	Education	Too general
634.1	Curs	Treatment	Too general
642.1	What to do when the girl is decayed and tired?	Self-management	Unclear
643.1	Hypertrophy. Kidney for proteins.	Prognosis	Unclear
645.1	How will affect in a future to the patients	Prognosis	Unclear
648.1	Is it normal that this one week if or not, with the bronchi ?, the doctors do not find anything, and it does not make a pneumonia, it makes a fever,	Treatment	Not generalizable
654.1	What is GSD?	Health services	Not researchable
655.1	Early diagnose	Diagnosis	Unclear
656.1	The dietary treatment	Treatment	Too general
658.1	Who protects patients with these pathologies worldwide from the states and health agencies?	Health services	Not researchable
660.1	What is the precise feed for these cases	Treatment	Too general
664.1	how to manage Ia	Treatment	Too general
670.1	Set type	Diagnosis	Unclear
672.1	Adequate and balanced food	Treatment	Too general
673.1	Made the meal, after how long the cornstarch should be taken?	Self-management	Not researchable
677.1	has a cure?	Treatment	Too general
679.1	I wish I could understand more about the disease	Social care	Not researchable
682.1	how to do the dietary manegement	Treatment	Too general
683.1	Type of feed	Treatment	Too general
687.1	How do you readjust the doses of cornstarch as they grow?	Treatment	Too General
691.1	What foods do they have to eat?	Treatment	Too general
692.1	DAILY FOOD MENUS FOR PATIENTS.	Treatment	Not researchable
696.1	Is there a cure?	Treatment	Too general
700.1	How are the research of the cure?	Treatment	Too general
701.1	Which treatment is most appropriate?	Treatment	Unclear
706.1	What is the chance of discovering the cure of the disease?	Treatment	Not researchable
713.1	How are the research of the cure?	Treatment	Too general
717.1	How are the research of the cure?	Treatment	Too general
718.1	What improves the life of a patient who had liver transplant?	Treatment / Prognosis	Unclear
723.1	How are the research of the cure?	Treatment	Too general
724.1	Can GSD patients have children?	Prognosis	Too general
726.1	How are the research of the cure?	Treatment	Too general
731.1	The last 2 exams of my daughter that has Gsd 1a are altered. What can this mean or cause?	Treatment	Not generalizable
733.1	How are the research of the cure?	Treatment	Too general
734.1	A few hours of sleep	Treatment	Unclear
737.1	I have concerns about liver nodules and possible secondary diseases generated from gsd	Prognosis	Statement
738.1	Do not let convulsion. Do not let hypoglycemia. Anxiety of the cure.	Prognosis	Statement
739.1	When will it be possible to use glucosyde in poor countries like Brazil?	Health services	Not researchable
753.1	I worry about the delay in studies concerning the cure of the disease	Treatment	Statement
763.1	What is the state-of-art of research for GSD 1b?	Education	Too general
6.2	to extend night fasting	Treatment	Unclear
7.2	Why is it not the same list for eating, for sugars we mean.	Treatment	Unclear
9.2	Bloodsugar	Treatment	Too General
11.2	Liver adenoma	Prognosis	Too General
13.2	Should I see a specialist every year?	Treatment	Not generalizable
23.2	New treatments	Treatment	Too general
28.2	To put up a knowledge data bank	Prognosis	Not researchable
39.2	My Daughter very small has hfi.	Education	Not a liver GSD
51.2	Hypoglycemia protocol	Treatment / Self-management	Statement
54.2	Exercise Tolerance	Prognosis / Social care	Too general
56.2	Keeping numbers level - difficult	Treatment / Self-managament	Unclear
57.2	Exactly which cornstarch-containing products are okay to use with GSD patients?	Treatment	Not researchable
62.2	Any future hopeful treatments	Treatment	Too general
64.2	language and cultural barriers are always a concern with our patients	Education / Social care	Statement
70.2	most up to date/widespread use of cornstarch	Treatment	Too general
79.2	Concern:hospital management-surgeons/hospitals/ER’s who will understand	Education	Statement
96.2	When properly managed what kind of results should I expect?	Prognosis	Unclear
107.2	Tell my historie about what happened when he was borned and all his life until now.	Education	Unclear
125.2	use of glycosade	Treatment	Statement
133.2	That parents received more support from dieticians and doctors regarding treatment.	Health services	Statement
140.2	Lack of physicians committed to GSD practice	Education	Statement
146.2	follow up	Treatment	Too general
147.2	Treatment	Treatment	Too general
150.2	The refusal of the government to fund treatment	Health services	Not researchable
151.2	uric acid	Treatment	Too general
154.2	Would love to know why certain labs	Education / Treatment	Unclear
155.2	What she really can eat	Treatment	Unclear
158.2	Cutting carbs is very difficult especially if you are dining out.	Self-management	Statement
159.2	Regarding low awareness among medical fraternity on specifics of the disease	Education	Unclear
177.2	are there some food you need to be care about?	Treatment	Unclear
181.2	intensity of diet treatment	Treatment	Too general
187.2	How the life as unge Will be	Prognosis	Unclear
190.2	Concern: Unwillingness of doctors who do not want to their from their peers who are experts.	Education	Statement
191.2	rer, that is incapsuled like a pacemaker ?	Treatment	Unclear
199.2	find some friends for my son who has GSD type 1b	Social care	Statement
205.2	How find a cure?	Treatment	Too general
209.2	More dietary papers wirh poitive outcomes.	Treatment	Not researchable
215.2	How is the patients liver?	Prognosis	Unclear
225.2	diet	Treatment	Too general
228.2	Is already used the medicament for GSD? If yes, what are the results?	Treatment	Unclear
230.2	Difficulties to access to medication outside the USA (i.e. Unjury Protein, Argo corn starch, glycosade...). We need these products to be distributed in Europe.	Health services	Statement
231.2	What is the best treatment for gsd	Treatment	Too general
240.2	How do we get on list for gene therapy?	Health services	Not researchable
244.2	Are donations assumed to influence the quality of care provided by a gsd center or is financial support truly a nonissue in level of care in the gsd community?	Health services	Not researchable
248.2	We need more experts in the field	Education	Statement
263.2	Questions to ask physician who claims to be knowledgeable about GSD?	Education	Not researchable
264.2	The progress on finding a cure for GSD 1b	Treatment	Too general
268.2	The fact that this disease is so rare and drs and nurses don't understand it	Education	Too general
274.2	Young doctors need better training on GSD while in medical school.	Education	Statement
282.2	After gene therapy is available for tested types when will gene therapy for type 3a begin trial?	Treatment	Timeline
285.2	How much will it cost per year?	Health services	Too general
290.2	Nutrition & diet	Treatment	Too general
294.2	Can it be cured?	Treatment	Too general
297.2	complications of disease	Prognosis	Too general
298.2	How soon will we see a viable cure?	Treatment	Timeline
307.2	How to ensure research funds are directed towards glycogen storage diseases	Health services	Not researchable
315.2	Include the Dietitian/Nutritionists to the medical meetings.	Social care / Health services	Not researchable
322.2	The liver is an organ that can affect the body in a systemic fashion, yet little attention appears to be paid to this	Prognosis	Statement
323.2	Do we need a centre of excellence in each country	Education	Not researchable
325.2	Would like a funded liver GSD specialists in UK and EU	Education	Not researchable
327.2	involvement of allied health professionals	Treatment	Statement
328.2	Treatment issues	Treatment	Too general
331.2	Is there any research ongoing in medicine etc regarding GSD?	Health services	Too general
332.2	Improving management and QoL	Treatment / Social care	Too general
333.2	Long term damage	Prognosis	Unclear
335.2	He has also problem with hair fall. We can't stop it. Do you have any advices how to reduce it?	Prognosis	Not generalizable
338.2	How can we get primary/pediatricians have a better understanding of treatment?	Education	Not researchable
343.2	What will be approx. cost for patients in EU?	Health services	Not researchable
350.2	Treatment is inadequate at the moment. What can be done to improve qualityife	Treatment / Social care	Unclear
372.2	Anemia	Prognosis	Unclear
381.2	Nutrition Topics	Treatment	Unclear
382.2	Is there collaboration between healthcare professionals in the care of GSD population?	Treatment	Not researchable
383.2	Wich prognose is their ?	Prognosis	Too general
392.2	Why can't health care professionals work together to do what is in the best interest of patients?	Education	Not researchable
394.2	How to get another type of system that can measure glucose in a comfortable and descreet way	Treatment	Unclear
395.2	prognostic markers for milder cases of type IV	Prognosis	Statement
400.2	How do we talk to our little girl about the disease and the risk that she might need a new liver?	Social care	Not researchable
403.2	We need better -noninvasive- glucose measurements	Self-management	Statement
404.2	No question	-	Not a question
405.2	No question	-	Not a question
446.2	Why is GSD so unknown?	Education
451.2	And is this gene therapy treatment then taken over by the health insurance companies?	Health services	Not researchable
455.2	Procedure when whole food has to be given by tube	Treatment	Not researchable
456.2	If not, how can the diet be improved to maintain good blood sugar?	Treatment	Too general
459.2	liver adenomas	Prognosis	Too general
460.2	liver adenomas	Prognosis	Too general
462.2	diet	Treatment	Too general
470.2	Is there any chance of a cure?	Treatment	Too general
478.2	no question, but: skepticism about the success of gene therapy	Treatment	Statement
483.2	pregnancy	Prognosis	Too general
484.2	Where is my child treated when he is grown up?	Health services	Not researchable
502.2	Our children have, despite a "good" attitude with strength and protein, good blood values - muscular pain - why?	Diagnosis	Unclear
505.2	Continouse glucose measurement	Treatment / Self-management	Too general
506.2	Is gene therapy expected to become available even for the milder ketotic types (especially IXa and VI)?	Treatment	Timeline
509.2	What help is there to get an assistance dog?	Social care	Not researchable
517.2	Who sells watches that can measure blood sugar? (I watch?)	Self-management	Not researchable
520.2	What will the support of hospitals, health insurance companies and others look like in the future?	Health services	Timeline
525.2	Dietary management	Treatment	Too general
529.2	Anaemia	Treatment	Too general
530.2	What are the chances of a cure?	Treatment	Timeline
541.2	Improvement of the diet and the support	Treatment / social care	Too general
552.2	What are the natural methods that support the liver?	Treatment	Unclear
570.2	How to ac in case of glucose rise	Treatment / self-management	Unclear
571.2	Type 3 can bleed through a notril? And what causes this bleeding?	Treatment	Unclear
580.2	What professional in Chile exists for an adult GSD?	Education	Not researchable
581.2	Medications according to each country	Treatment	Not researchable
582.2	When they have high glucose, cornstarch should be given as they wish	Treatment	Statement
593.2	Suitable recipes	Treatment	Not researchable
599.2	Evolutive control biomarkers	Treatment / Prognosis	Statement
600.2	News of research for the cure	Treatment	Not researchable
601.2	Adolescence	Prognosis	Too general
604.2	What foods can consume	Treatment	Too general
605.2	Can they take homeopathic medicines	Self-management	Unclear
611.2	Use of GCSF in GSDIb (apoptosis?)	Treatment	Unclear
613.2	Detailed list of more specific medications to show professionals?	Treatment	Not researchable
614.2	The liver is damaged, with sequels for life?	Prognosis	Unclear
619.2	More knowledge of this disease for those who treat our children	Education	Statement
630.2	What happens when the patient takes his food 1 hour before or after the cornstarch?	Treatment	Unclear
632.2	Educate teachers	Education	Statement
642.2	What can happen if you miss a dose of cornstarch or protein?	Treatment	Not generalizable
645.2	I know there are types. which harms each type	Diagnosis	Unclear
647.2	What immediate risks run a child who eats a high dose of sugar, for example if someone gives a candy with sugar and eat it	Treatment	Not researchable
654.2	How is treat	Treatment	Unclear
655.2	Dose adjustment	Treatment	Unclear
656.2	Pharmacotherapy	Treatment	Unclear
657.2	How is tracking? What does it consist of?	Treatment	Unclear
658.2	Sometime a gastroenterologist told me that the embarrassment could disappear in adolescence, is it?	Social care	Unclear
661.2	Gene therapy	Treatment	Too general
667.2	How to improve nutrition	Treatment	Too general
670.2	Dietary management	Treatment	Too general
672.2	What physical care you should have	Treatment	Unclear
677.2	why there are different types of GSD	Diagnosis	Not researchable
687.2	How do you readjust the amount of food to not affect your lab results?	Treatment	Not researchable
688.2	Experience with the use of glycosade	Treatment	Statement
691.2	which diet do you have to follow	Treatment	Too general
694.2	The advances until now with GSD type 1a will be of great help for the other types of GSD?	Treatment	Not researchable
700.2	Have clinical tests of healing been started in Brazil?	Treatment	Timeline
705.2	Disease control	Treatment	Too general
706.2	f my child despite low immunity never gets sick. Does she need to use filgrastim?	Treatment	Not generalizable
712.2	What are the measuring devices that have already been tested in GSD patients?	Treatment	Not researchable
713.2	Is there a practical way to buy Glycosade in Brazil? What?	Health services	Not researchable
718.2	If I do the liver transplant, will I grow up?	Treatment / prognosis	Unclear
721.2	Will the patient's liver only grow if the food is wrong?	Treatment / prognosis	Unclear
726.2	If the cure for GSD type 1a works, can it be applied or used for GSD type 2?	Treatment	Not a liver GSD
732.2	about the cure of the disease ... will this be accessible to people who do not live in the United States?	Treatment	Not researchable
734.2	Small feeding interval	Treatment	Too general
738.2	How are the research of the cure?	Treatment	Timeline
740.2	Can the patient's liver be treated with normal size if it is well treated?	Treatment	Unclear
741.2	What can happen if someone gives her some candy?	Treatment / Self-management	Not researchable
746.2	Why the difficulty of growing up?	Prognosis / Social care	Unclear
747.2	How are the research of the cure?	Treatment	Timeline
753.2	I worry about the functioning of the liver over the years, also of other organs	Prognosis	Statement
754.2	When Gene therapy will be ready for GSD 1A?	Treatment	Timeline
758.2	When Gene therapy will be ready for GSDs?	Treatment	Timeline
763.2	Who is approaching a study to treat and possibly solve GSD 1B?	Treatment	Not researchable
9.3	Proteinintake	Treatment	Unclear
11.3	CGMS technology	Treatment	Unclear
28.3	To evaluate simple mesurements to steer diet treatment	Treatment	Unclear
37.3	raised CK i growth if LFTS are normal what does this mean	Treatment	Unclear
39.3	What alll fruits and vegetables can I give	Treatment	Not a liver GSD
54.3	Psychology factors	Social care	Too general
61.3	helping teens live with this disease	Social care	Too general
65.3	What is the timeline for gene replacement therapy in the other types of GSD?	Treatment	Timeline
70.3	timing of cornstarch and meals;overnite feedings	Treatment	Not generalizable
79.3	How can I best keep my body from deteriorating with my personal issues with gsd 7?	Social care	Not a liver GSD
82.3	Current census data on number of people with type 1a, where they live, age, treatment plan	Prognosis	Statement
86.3	How can we get clearly defined collaborative care?	Social care / Treatment	Not researchable
89.3	Besides diet is there anything else i can do as a parent to help it go down quicker	Self-management	Unclear
96.3	There are not allot of older patients. I am one of them and aging out of the pediatrician I see is a big concern. Given the esoteric nature of the disease I want patients to be able to continue to see the same specialist from child through adulthood.	Social care	Statement
99.3	What maintenance labs do you get (and how often) for the various GSD's?	Treatment	Unclear
102.3	Enzyme replacement for all types	Treatment	Too general
107.3	Meet other parents and children in the same situation.	Social care	Statement
133.3	That there were more directives on important samples and diets for all doctors and patients.	Treatment / Self-management	Statement
146.3	new treatment	Treatment	Too general
147.3	Complication	Prognosis	Too general
150.3	Being diagnosed with type 6 as a child but being told that it’s not type 6 but don’t know what type it is AND refusing to test for liver types and relying just on dna	Diagnosis	Statement
151.3	lipids	Treatment	Too general
159.3	No support services by govt in my country	Health services	Statement
160.3	Why are ketone strip not covered by insurance?	Health services	Not researchable
162.3	Specilaists Listing of those trained by doctors	Education	Statement
167.3	Diet modifications (anything new)	Treatment	Too general
193.3	A cure	Treatment	Too general
199.3	get some tips from othe families about how to take care of GSD children	Social care	Not researchable
211.3	Nutrition recommended	Treatment	Too general
215.3	The patient is stable?	Treatment	Unclear
231.3	What is the % of grams for cornstarch	Treatment	Unclear
237.3	What is the most overlooked part of good metabolic control?	Treatment	Not researchable
240.3	At all the conferences, why is there no break out sessions on gsd type zero ?	Social care	Not researchable
242.3	What information should teachers/professors have when a GSD patient is in the classroom?	Social care / Self-management	Not researchable
248.3	Have to travel to see a doctor for proper treatment plans as most other doctors dont know how to treat or manage GSD	Education	Not researchable
253.3	Continuous glucose monitoring that is accurate	Treatment	Statement
268.3	A basic understanding of ER dr's and nurses to listen to a parent/GSD person's needs	Treatment	Statement
274.3	Gene therapy needs to be available as soon as possible.	Treatment	Timeline
278.3	Bring a gynecologist into the gsd care team	Treatment	Statement
286.3	What can be done about the Co occurrence of inflammatory bowel disease with GSD type 1?	Prognosis / Treatment	Too general
307.3	How can we connect affected individuals to benefit from knowledge and understanding of day to day management	Self-management / Social care	Not researchable
309.3	Having more doctors that understand good GSD treatment	Education	Statement
323.3	Why are there no registers	Health services	Statement
327.3	self management	Self-management	Too general
328.3	Monitoring issues	Treatment	Too general
329.3	To decrease size of liver	Treatment	Statement
333.3	Too much protein	Treatment	Statement
338.3	How can we get residents to followprotocol letters andreach out for help?	Education	Not researchable
341.3	When will more doctors learn that their can be an exceptional quality of life rather than the status quo? And when will more be educated to a greater extent on this disease?	Social care / Treatment	Statement
351.3	Potential novel and curative therapies?	Treatment	Too general
352.3	Growth	Treatment	Too general
353.3	The genetics of GSDs.	Diagnosis	Too general
357.3	expanding treatment options	Treatment	Too general
365.3	therapies and or thresholds of LFTs to be concerned	Treatment	Unclear
371.3	Are there medications that might relieve some symptoms of GSD?	Treatment	Too general
372.3	Pregnancy	Prognosis	Too general
376.3	lack of cure (except for liver transplant) for GSD1a	Treatment	Statement
379.3	what would be the future of the gene therapy	Treatment	Timeline
381.3	Daily Management GSD	Self-management	Too general
387.3	No question	-	Not a question
389.3	Is it important to eat snacks?	Treatment	Not researchable
396.3	Why does not the research for any GSD progress as fast as it is in the research for Canser? GSD- daughter	Education / Health services	Not researchable
398.3	What easy Alarmtechnologie could be used by a GSD patient? Is there a easy method or is there any research about it?	Self-management	Not researchable
403.3	We need better understanding of hypoglycemia-associated symptomatology	Education	Statement
406.3	The effect of the diet	Prognosis / Treatment	Too general
429.3	Super specialization of one center and the consequences of that	Education	Not researchable
432.3	What is the current news on the possibility to participate in the genetherapy clinical trial?	Treatment	Not researchable
436.3	complications	Prognosis	Too general
444.3	Can we heal GSD in the future without	Treatment / Prognosis	Unclear
446.3	Why is there no uniform management for questions concerning the severely handicapped ID card and nursing care?	Health services	Not generalizable
451.3	How can it be achieved that physicians have more knowledge of GSD and its treatment options, or that there are more specialist centres that are familiar with GSD and work with the established specialist centres in order to be able to offer patients competent advice and treatment?	Treatment / Health services	Not researchable
456.3	Nutrition should be well practicable at school, university and at work and should have as few side effects on organs and body as possible!	Treatment / Prognosis	Statement
462.3	Travel, work, family	Social care	Too general
465.3	Why aren't the doctors trained for liver GSD?	Education	Not researchable
484.3	What is the status of gen research?	Treatment	Timeline
492.3	protein intake	Treatment	Too general
501.3	Hope for healing? opportunities	Treatment	Too general
517.3	What other approaches to gene therapy exist and who is working on them?	Treatment	Not researchable
520.3	Why is there no general use and reimbursement of costs for continous glucose measurement, for example with the Freestyle libre?	Health services	Not researchable
525.3	Metabolic control	Treatment	Too general
529.3	Pregnancy	Treatment / Prognosis	Too general
536.3	Continuous glucose measurements	Treatment / Self-management	Too general
541.3	Advance the research into a treatment	Treatment	Statement
547.3	The glycosade	Treatment	Too general
570.3	Have a protocol in all hospitals (due to lack of information about the disease)	Education	Statement
572.3	Brands of protein supplements authorized for these patients in Latin America	Health services	Not researchable
574.3	After a physical activity despite eating I must take cornstarch and protein	Self-management	Statement
575.3	How to properly feed our childrens	Treatment	Unclear
576.3	In mental processes, how does gluco affect?	Social care	Unclear
577.3	Amounts of carbohydrates?	Treatment	Unclear
578.3	What is the name of the study that determines the type of GSD my daughter has?	Diagnosis	Not researchable
582.3	When the glucose is high in what result you should be shot ?	Treatment	Unclear
583.3	Can you add oil for cooking or just grilled?	Self-management	Not researchable
589.3	What are the expected values ​​of the different studies in type IIIa to know if the control is adequate (triglycerides, TGP, TGP, ... etc)?	Treatment	Not liver GSD
600.3	Unexpected glucose results	Treatment	Unclear
605.3	If you are already tired with the protein that can be replaced	Treatment	Unclear
619.3	A basic center of this disease to attend all those affected	Education	Statement
632.3	Incorporate this pathology in nursing courses	Education	Statement
639.3	The strong character of Gsd children is characteristic or is a myth	Social care	Not researchable
643.3	The medications if they take the drugs they should not.	Treatment	Unclear
645.3	Nowadays there is something more than cornstarch to treat them. can it be harmful?	Treatment	Unclear
649.3	GENE THERAPY	Treatment	Too general
650.3	Why not create an exclusive page with soup recipes, accompanied and especially desserts that our children can eat. A healthy but rich diet so that even the whole family can share the same food and not exclude the child and their food	Treatment	Not researchable
651.3	Perspective for healing	Treatment	Unclear
652.3	Why children are so difficult to eat, have no interest in doing so?	Social care	Unclear
654.3	How is it diagnosed	Diagnosis	Too general
656.3	Why diabetes is much more frequent than GSD	Diagnosis	Not researchable
658.3	Which are the advances for the cure of all GSD types	Treatment	Too general
661.3	Nutrition in GSD	Treatment	Too general
664.3	Will have the cure for all GSD types?	Treatment	Too general
676.3	Recipes for GSD	Treatment	Not researchable
677.3	When will they make a hospital for foreign patients in Argentina, rather for patients from Uruguay?	Education	Not researchable
679.3	will you find a cure soon?	Treatment	Timeline
683.3	Gene consequences (offspring of affected)	Diagnosis	Statement
684.3	What other complementary studies do you have to do and how often?	Treatment	Too general
685.3	Where do I find a doctor close and interested in the condition of my son?	Education	Not researchable
687.3	Where do I find a doctor close and interested in the condition of my son?	Education	Not researchable
691.3	How to hold or take less dose for more hours?	Treatment	Unclear
699.3	Why those with GSD 1b is Neuropsychology?	Social care	Unclear
704.3	Food is my main concern.	Treatment	Too general
705.3	Quality of life	Prognosis	Too general
721.3	Is there any chance of a cure?	Treatment	Too general
723.3	Liver transplantation would not be a solution?	Treatment	Unclear
724.3	The cornstarch should be heavy or spoonful?	Treatment	Unclear
738.3	How many years will it take to get a cure?	Treatment	Timeline
741.3	when the patient has a virus and we take him to the hospital, and no doctor knows about the disease, and when we explain, they are nervous	Education	Unclear
746.3	Is GSD Genetic? Why does it attack the liver?	Diagnosis / prognosis	Not researchable
747.3	What is the estimated value of the cure for GSD patients?	Treatment	Not researchable
750.3	Is the cure already being researched?	Treatment	Not researchable
751.3	At what stage is the search for enzyme administration in humans?	Treatment	Timeline
753.3	I worry about the lack of a standard protocol for treatment of patients	Treatment	Statement
758.3	Are suggested insuline-resistant approach to GSD?	Treatment	Unclear
763.3	When it is estimates a final solution for GSD 1B?	Treatment	Timeline
